# Supplementary material for: Electronic and Molecular Adsorption Properties of Pt-Doped BC6N: An Ab-Initio Investigation
Source: Nanomaterials (Basel). 2024 Apr 26;14(9):762. doi: 10.3390/nano14090762 (PMC11085478; doi:10.3390/nano14090762)
Supplement: Supplementary file 1 [file nanomaterials-14-00762-s001.zip]

Archive with 1 entries (1 files):
- nanomaterials-2933379-supplementary.pdf
